# Supplementary material for: Mitochondrial Function as a Potential Tool for Assessing Function, Quality and Adulteration in Medicinal Herbal Teas
Source: Front Pharmacol. 2021 Apr 26;12:660938. doi: 10.3389/fphar.2021.660938 (PMC8107435; doi:10.3389/fphar.2021.660938)
Supplement: Supplementary file 1 [file Table2.xlsx]

## Sheet: Types of Biological Assay Used 
Types of Biological Assay Used in Quality Control and their Purpose
Author	Assays Used	Purpose
Zhang et al (2020)	Bacteriostasis and α-glucosidase inhibition assays.	Compare antibacterial antidiabetic effects of Coptis Rhizoma (Coptis chinensis Franch. Ranunculaceae) decoctions and granules.
Zheng et al (2020)	Ferric Reducing Antioxidant Power (FRAP) and 2,2-diphenyl-1-picryl-hydrazyl-hydrate (DPPH) antioxidant assays.	Find mechanism of Clear Epidemics and Overcome Toxins Decoction (Qing Wen Bai Du Tang) and markers for quality control.
Razmovski-Naumovski et al (2020)	FRAP and DPPH antioxidant assays.	Compare decoctions and granules of Angelicae sinensis Radix (A. sinensis).
Zhang et al (2020)	Enzyme-linked immunosorbent assay (ELISA).	Discover compounds responsible for antidepressant effects in Lily Bulb and Rehmannia Decoction (Bai He Di Huang Tang) to be used for quality control.
Wu et al (2020)	DPPH antioxidant assay & Xylene-induced mouse ear oedema anti-inflammatory model (in vivo).	Compare Polygonum chinense L.H.Gross Polygonaceae varieties to find the best to use in “Cool Tea” (Liang Cha).
Seo et al (2019)	Cytotoxicity assay, Oil Red O staining, Triglyceride quantification assay & Leptin immunoassay.	Determine which compounds have an anti-adipogenic effect in Ginseng, Poria and Atractylodes powder (Samryeongbaekchul-san) decoctions.
Zhou et al (2019)	Cell Counting Kit-8 (CCK-8) cell viability assay	Assess the antiproliferative effect of Four Gentlemen Decoction (Si Jun Zi Tang) and its components on PC9 lung cancer cells to determine which compounds should be used for quality control when given to lung cancer patients.
Qin et al (2019)	Griess test assay and ELISA.	Nitric Oxide (●NO) detection, detection of interleukin‐1β (IL‐1β), interleukin-6 (IL‐6) and Tumour Necrosis Factor-α (TNF‐α) for comparison of Kudzu Decoction (Ge Gen Tang) and its instant granules.
Chua et al (2018)	Folin–Ciocalteu, formation of flavonoid-aluminium complex, DPPH, ABTS and Ferrous ion (Fe2+) chelation assay, Ferric (III) reduction assay.	Compare effects of storage duration of Orthosiphon aristatus (Blume) Miq. Lamiaceae on total phenolic content, total flavonoid content, antioxidant capacity, iron chelating and reducing capacity.
Félix-Silva et al (2018)	Antimicrobial broth microdilution and agar dilution antimicrobial assays used to assess bacterial inhibition.	Compare antimicrobial activity of aqueous leaf extracts of Jatropha gossypiifolia L. Euphorbiaceae and J. mollissima (Pohl) Baill. used in Brazilian folk medicine.
Wu et al (2018)	Total Anthocyanin Content (TAC), Total Polyphenol Concentration (TPC) and DPPH, 2,2'-azino-bis(3-ethylbenzothiazoline-6-sulfonic acid) (ABTS) & FRAP antioxidant assays.	Determine the effect of heat and pH on anthocyanins in roselle (H. sabdariffa) decoctions.
Jansen et al (2017)	2-(2-methoxy-4-nitrophenyl)-3-(4-nitrophenyl)-5-(2,4-disulfophenyl) -2H-tetrazolium, monosodium salt (WST-1) cell proliferation assay.	Determine anti-plasmodial constituents of Mezoneuron benthamianum Baill. Fabaceae leaves for quality control of traditional antimalarial teas.
Wang et al (2017)	DPPH antioxidant assay.	Quality assesses Big Red Robe Tea (Da Hong Bao Cha) by measuring antioxidant capacity.
Schunk et al (2016)	Micronucleus test assay for cytotoxicity.	Assess heavy metal content and its toxicity in Brazilian herbal teas.
Pinela et al (2016)	Folin–Ciocalteu and DPPH assays.	Measure the effects of radiation on total phenolic content and antioxidant capacity of Dwarf Mallow (Malva neglecta Wallr. Malvaceae).
Lam et al (2016)	DPPH antioxidant assay.	Antioxidant capacity of 7 separated components of Snow Chrysanthemum (C. tinctoria) to use as quality markers.
Zhang et al (2014)	Antiviral assay	Assess activity of components used for quality evaluations of Radix isatidis (Isatis tinctoria L. Brassicaceae or I. indigotica Fort.)
Simoes-Pires et al (2014)	Antiplasmodial assay.	Discover active antimalarial alkaloids in Argemone mexicana L. Papaveraceae for quality control of medicinal teas.
Ferreres et al (2014)	DPPH, Superoxide Anion (O2●−) and ●NO scavenging antioxidant assays; Acetylcholinesterase (AChE), Butyrylcholinesterase (BuChE) and Monoamine Oxidase A (MAO-A) inhibitory assays; lactate dehydrogenase release assay; MTT cell viability assay; Hydrogen Peroxide (H2O2)-induced toxicity assay (MTT after exposure to herb and then H2O2).	Assess antioxidant, cholinesterases and MAO-A inhibition; cell injury, cell viability and protection from H202 toxicity of Grindelia robusta Nutt. Asteraceae to select quality markers.
Nencini et al (2014)	DPPH and FRAP antioxidant assays.	Compare the traditional decoction method and modern extraction on antioxidant activity of Teucrium chamaedrys L. Lamiaceae.
Ting et al (2013)	Microbial plate assays.	Determine the effect of boiling on microbial concentrations of four herbal decoctions.
Shim et al (2012)	ELISA	Detect aflatoxins in 70 Korean herbal medicines.
Lu et al (2011)	MTT assay and mouse paw oedema model (in vivo).	Measure anti-inflammatory effect of whole decoctions vs fractions and single herbs in Coptidis Decoction to Resolve Toxicity (Huang Lian Jie Du Tang). MTT mentioned in methods but no results discussed.
Arthur et al (2011)	DPPH and FRAP antioxidant assays.	Assess effect of steam pasteurisation on antioxidant capacity of Lippia multiflora Moldenke verbenaceae.
Hernández-Abreu et al (2011)	Vasorelaxant assay (ex-vivo, on endothelium-intact aortic rat rings).	Measure vasorelaxant capacity of tilianin, a component in Agastache mexicana (Kunth) Lint & Epling Lamiaceae, to determine its use as a quality control marker.
Guo et al (2007)	Cell culture/cell viability and Nitrite Reporter gene for Nuclear Factor kappa-light-chain-enhancer of activated B cells (NF-κB) activity assay.	Evaluate component- pharmacodynamics of Peony and Licorice Decoction (Shao Yao Gan Cao Tang) for quality control
Song, Ji, Lo et al (2004)	Anti-platelet aggregation assay and protein assay.	Measure anticoagulation activity and total protein content of Nourish Blood with Angelica Decoction (Dang Gui Bu Xue Tang).
Schmeda-Hirschmann et al (2003)	DPPH, xanthine oxidase & erythrocyte lipid peroxidation antioxidant assays; Folin–Ciocalteau and aluminum chloride assays	Measure antioxidant capacity, total phenolic content and total flavonoid content of components of Boldo (Peumus boldus Molina Monimiaceae) to determine which should be used for quality control.
Abourashed et al (2003)	Neutral red cytotoxicity assay.	Assess safety of Clutia richardiana Müll.Arg. Peraceae decoctions.
