# Supplementary material for: Mitochondrial Function as a Potential Tool for Assessing Function, Quality and Adulteration in Medicinal Herbal Teas
Source: Front Pharmacol. 2021 Apr 26;12:660938. doi: 10.3389/fphar.2021.660938 (PMC8107435; doi:10.3389/fphar.2021.660938)
Supplement: Supplementary file 2 [file Table1.xlsx]

## Sheet: Studies included in review
Paper Information				Methods Utilised												Aims
Authors / Date	Title	Citation	DOI	LC	HPLC	TLC	HPTLC	GC	MS	NMR	ICP	UV	IR	DNA	Assays	Species	Drugs	Pyrrolizidine Alkaloids	Tropane Alkaloids	Heavy Metals	Mycotoxins	Pesticides	Polycyclic Aromatic Hydrocarbons	Markers
Abdel-Aal el-SM, Rabalski I. (2015)	Composition of Lutein Ester Regioisomers in Marigold Flower, Dietary Supplement, and Herbal Tea	Journal of Agricultural and Food Chemistryistry. 2015 Nov 11;63(44):9740-6.	10.1021/acs.jafc.5b04430						✔															✔
Abourashed, Ehab A; Ganzera, Markus; Khan, Ikhlas A; Khan, Shabana; Mossa, Jaber S; El‐Feraly, Farouk S; (2003)	HPLC fingerprinting and estimation of the bioactive components of Clutia richardiana L. as a potential hypoglycemic herbal tea	Phytotherapy Research 17(6): 657-660			✔							✔			✔									✔
Affholder MC, Prudent P, Masotti V, Coulomb B, Rabier J, Nguyen-The B, Laffont-Schwob I. (2013)	Transfer of metals and metalloids from soil to shoots in wild rosemary (Rosmarinus officinalis L.) growing on a former lead smelter site: human exposure risk	Science of the Total Environment. 2013 Jun 1;454-455:219-29.	10.1016/j.scitotenv.2013.02.086					✔	✔											✔
Alaerts G, Van Erps J, Pieters S, Dumarey M, van Nederkassel AM, Goodarzi M, Smeyers-Verbeke J, Vander Heyden Y. (2012)	Similarity analyses of chromatographic fingerprints as tools for identification and quality control of green tea	Journal of Chromatography. B, Analytical Technologies in the Biomedical and Life Sciences. 2012 Dec 1;910:61-70.	10.1016/j.jchromb.2012.04.031		✔																			✔
Amor Stander E, Williams W, Rautenbach F, Le Roes-Hill M, Mgwatyu Y, Marnewick J, Hesse U. (2019)	Visualization of Aspalathin in Rooibos (Aspalathus linearis) Plant and Herbal Tea Extracts Using Thin-Layer Chromatography	Molecules. 2019 Mar 7;24(5):938.	10.3390/molecules24050938			✔																		✔
An R, You L, Zhang Y, Wang X, Ma Y. (2014)	A rapid UPLC method for simultaneous determination of eleven components in 'Ge-Gen-Qin-Lian' decoction	Pharmacognosy Magazine. 2014 Oct;10(40):464-9.	10.4103/0973-1296.141821		✔																			✔
Ariño A, Herrera M, Estopañan G, Juan T. (2007)	High levels of ochratoxin A in licorice and derived products	International Journal of Food Microbiology. 2007 Mar 20;114(3):366-9.	10.1016/j.ijfoodmicro.2006.08.005		✔																✔
Arries WJ, Tredoux AG, de Beer D, Joubert E, de Villiers A. (2017)	Evaluation of capillary electrophoresis for the analysis of rooibos and honeybush tea phenolics	Electrophoresis. 2017 Mar;38(6):897-905.	10.1002/elps.201600349		✔																			✔
Arthur H, Joubert E, De Beer D, Malherbe CJ, Witthuhn RC. (2011)	Phenylethanoid glycosides as major antioxidants in Lippia multiflora herbal infusion and their stability during steam pasteurisation of plant material	Food Chemistry. 2011 Jul 15;127(2):581-8.	10.1016/j.foodchem.2011.01.044	✔	✔				✔			✔			✔									✔
Avula B, Bae JY, Wang YH, Wang M, Osman AG, Smith K, Yuk J, Ali Z, Plumb R, Isaac G, Khan IA. (2020)	Chemical profiling and characterization of phenolic acids, flavonoids, terpene glycosides from Vangueria agrestis using ultra-high-performance liquid chromatography/ion mobility quadrupole time-of-flight mass spectrometry and metabolomics approach	Biomedical Chromatography. 2020 Sep;34(9):e4840.	10.1002/bmc.4840		✔				✔															✔
Bicchi C, Cordero C, Iori C, Rubiolo P, Sandra P, Yariwake JH, Zuin VG. (2003)	SBSE-GC-ECD/FPD in the analysis of pesticide residues in Passiflora alata Dryander herbal teas	Journal of Agricultural and Food Chemistryistry. 2003 Jan 1;51(1):27-33.	10.1021/jf020630f					✔														✔
Bilia AR, Fumarola M, Gallori S, Mazzi G, Vincieri FF. (2000)	Identification by HPLC-DAD and HPLC-MS analyses and quantification of constituents of fennel teas and decoctions	Journal of Agricultural and Food Chemistryistry. 2000 Oct;48(10):4734-8.	10.1021/jf000171n		✔				✔			✔												✔
Bodi D, Ronczka S, Gottschalk C, Behr N, Skibba A, Wagner M, Lahrssen-Wiederholt M, Preiss-Weigert A, These A. (2014)	Determination of pyrrolizidine alkaloids in tea, herbal drugs and honey	Food Additives & Contaminants: Part A: Chemistry, Analysis, Control, Exposure & Risk Assessment. 2014;31(11):1886-95.	10.1080/19440049.2014.964337		✔				✔							✔		✔
Brzezicha-Cirocka J, Grembecka M, Szefer P. (2016)	Analytical Assessment of Bio- and Toxic Elements Distribution in Pu-erh and Fruit Teas in View of Chemometric Approach	Biological Trace Element Research. 2016 Nov;174(1):240-250.	10.1007/s12011-016-0669-4																	✔
Carraturo F, De Castro O, Troisi J, De Luca A, Masucci A, Cennamo P, Trifuoggi M, Aliberti F, Guida M. (2018)	Comparative assessment of the quality of commercial black and green tea using microbiology analyses	BMC Microbiolology. 2018 Jan 5;18(1):4.	10.1186/s12866-017-1142-z		✔
Cebi N, Yilmaz MT, Sagdic O. (2017)	A rapid ATR-FTIR spectroscopic method for detection of sibutramine adulteration in tea and coffee based on hierarchical cluster and principal component analyses	Food Chemistry. 2017 Aug 15;229:517-526.	10.1016/j.foodchem.2017.02.072										✔				✔
Chan PH, Zhang WL, Cheung CY, Tsim KW, Lam H. (2014)	Quality Control of Danggui Buxue Tang, a Traditional Chinese Medicine Decoction, by (1)H-NMR Metabolic Profiling	Evidence-Based Complementary and Alternative Medicine. 2014;2014:567893.	10.1155/2014/567893							✔														✔
Chan PH, Zheng KY, Tsim KW, Lam H. (2012)	Metabonomic analysis of water extracts from Chinese and American ginsengs by 1H nuclear magnetic resonance: identification of chemical profile for quality control	Chinese Medicine. 2012 Nov 12;7(1):25.	10.1186/1749-8546-7-25							✔						✔								✔
Chen J, Sun S, Zhou Q. (2017)	Direct and model-free detection of carbohydrate excipients in traditional Chinese medicine formula granules by ATR-FTIR microspectroscopic imaging	Analytical and Bioanalytical Chemistry. 2017 Apr;409(11):2893-2904.	10.1007/s00216-017-0234-9										✔
Chen W, Zhou L, Qiao Y, Qi J, Fu G, Xia X. (2019)	Quality Evaluation of Ilex asprella Based on Simultaneous Determination of Five Bioactive Components, Chlorogenic Acid, Luteoloside, Quercitrin, Quercetin, and Kaempferol, Using UPLC-Q-TOF MS Study	Journal of AOAC International. 2019 Sep 1;102(5):1414-1422.	10.5740/jaoacint.18-0391		✔				✔															✔
Chen X, Sun X, Hua H, Yi Y, Li H, Chen C. (2019)	Quality evaluation of decoction pieces of Rhizoma Atractylodis Macrocephalae by near infrared spectroscopy coupled with chemometrics	Spectrochimica Acta Part A: Molecular and Biomolecular Spectroscopy. 2019 Oct 5;221:117169.	10.1016/j.saa.2019.117169		✔								✔											✔
Chen XX, Lin WL, Yeung WF, Song TH, Lao LX, Zhang YB, Meng W. (2017)	Quality and safety control of tumor-shrinking decoction (TSD): A Chinese herbal preparation for the treatment of uterine fibroids	Biotechnology and Applied Biochemistry. 2017 Jan;64(1):126-133.	10.1002/bab.1460		✔			✔	✔											✔		✔		✔
Chen Y, Yu R, Jiang L, Zhang Q, Li B, Liu H, Xu G. (2019)	A Comprehensive and Rapid Quality Evaluation Method of Traditional Chinese Medicine Decoction by Integrating UPLC-QTOF-MS and UFLC-QQQ-MS and its Application	Molecules. 2019 Jan 21;24(2):374.	10.3390/molecules24020374		✔				✔															✔
Chen YG, Li P, Li P, Yan R, Zhang XQ, Wang Y, Zhang XT, Ye WC, Zhang QW. (2013)	α-Glucosidase inhibitory effect and simultaneous quantification of three major flavonoid glycosides in Microctis folium	Molecules. 2013 Apr 10;18(4):4221-32.	10.3390/molecules18044221		✔							✔												✔
Chua LS, Lau CH, Chew CY, Ismail NIM, Soontorngun N. (2018)	Phytochemical profile of Orthosiphon aristatus extracts after storage: Rosmarinic acid and other caffeic acid derivatives	Phytomedicine. 2018 Jan 15;39:49-55.	10.1016/j.phymed.2017.12.015		✔				✔						✔									✔
de Andrade CG, de Souza Mesquita LM, Murador DC, Braga ARC, de Rosso VV, de Almeida OJG, Vilegas W. (2018)	Application of electrospray ionization mass spectrometry fingerprinting associated with macroscopic and histological analysis for Plantago major herbal infusions quality control	Food Res Int. 2018 May;107:314-324.	10.1016/j.foodres.2018.02.031						✔							✔					✔
De Castro O, Comparone M, Di Maio A, Del Guacchio E, Menale B, Troisi J, Aliberti F, Trifuoggi M, Guida M. (2017)	What is in your cup of tea? DNA Verity Test to characterize black and green commercial teas	PLoS One. 2017 May 23;12(5):e0178262.	10.1371/journal.pone.0178262											✔
Deguchi Y, Ito M. (2020)	Rosmarinic acid in Perilla frutescens and perilla herb analyzed by HPLC	Journal of Natural Medicines. 2020 Mar;74(2):341-352.	10.1007/s11418-019-01367-8		✔																			✔
Deng J, Fan C, Yang Y. (2011)	Identification and determination of the major constituents in Deng's herbal tea granules by rapid resolution liquid chromatography coupled with mass spectrometry	Journal of Pharmaceutical and Biomedical Analysis. 2011 Dec 15;56(5):928-36.	10.1016/j.jpba.2011.08.005	✔					✔															✔
Deng J, Yang Y. (2013)	Chemical fingerprint analysis for quality assessment and control of Bansha herbal tea using paper spray mass spectrometry	Analytica Chimica Acta. 2013 Jun 27;785:82-90.	10.1016/j.aca.2013.04.056						✔
Desideri, Donatella; Meli, MARIA ASSUNTA; Roselli, Carla; Feduzi, Laura; (2011)	Alpha and gamma spectrometry for determination of natural and artificial radionuclides in tea, herbal tea and camomile marketed in Italy	Microchemical Journal 98(1): 170-175.	10.1016/j.microc.2011.01.005
Du K, Yang J, Yang L, Wang Z, Wang R, Shi Y. (2020)	Chemical profiling and marker characterization of Huangqin decoction prepared with three types of peony root by liquid chromatography with electrospray ionization mass spectrometry	Journal of Separation Science. 2020 Jul;43(13):2558-2570.	10.1002/jssc.201901305		✔				✔															✔
du Preez BVP, de Beer D, Moelich EI, Muller M, Joubert E. (2020)	Development of chemical-based reference standards for rooibos and honeybush aroma lexicons	Food Res Int. 2020 Jan;127:108734.	10.1016/j.foodres.2019.108734					✔	✔															✔
Duan B, Huang L, Chen S. (2012)	Chemical fingerprint analysis of Fritillaria delavayi Franch. by high-performance liquid chromatography	Journal of Separation Science. 2012 Feb;35(4):513-8.	10.1002/jssc.201100373		✔																			✔
Duan BZ, Fang HL, Li XW, Huang LF, Ping W, Chen SL. (2017)	Survey of traditional Dai medicine reveals species confusion and potential safety concerns: a case study on Radix Clerodendri Japonicum	Chin Journal of Natural Medicines. 2017 Jun;15(6):417-426.	10.1016/S1875-5364(17)30063-8											✔		✔
Dzuman Z, Jonatova P, Stranska-Zachariasova M, Prusova N, Brabenec O, Novakova A, Fenclova M, Hajslova J. (2020)	Development of a new LC-MS method for accurate and sensitive determination of 33 pyrrolizidine and 21 tropane alkaloids in plant-based food matrices	Analytical and Bioanalytical Chemistry. 2020 Oct;412(26):7155-7167.	10.1007/s00216-020-02848-6		✔				✔									✔	✔
Farajzadeh MA, Abbaspour M, Kazemian R, Afshar Mogaddam MR. (2020)	Preparation of a new three-component deep eutectic solvent and its use as an extraction solvent in dispersive liquid-liquid microextraction of pesticides in green tea and herbal distillates	J Sci Food Agric. 2020 Mar 30;100(5):1904-1912.	10.1002/jsfa.10200					✔														✔
Félix-Silva J, Gomes JAS, Fernandes JM, Moura AKC, Menezes YAS, Santos ECG, Tambourgi DV, Silva-Junior AA, Zucolotto SM, Fernandes-Pedrosa MF. (2018)	Comparison of two Jatropha species (Euphorbiaceae) used popularly to treat snakebites in Northeastern Brazil: Chemical profile, inhibitory activity against Bothrops erythromelas venom and antibacterial activity	Journal of Ethnopharmacology. 2018 Mar 1;213:12-20.	10.1016/j.jep.2017.11.002		✔	✔						✔			✔									✔
Ferreres F, Grosso C, Gil-Izquierdo A, Valentão P, Azevedo C, Andrade PB. (2014)	HPLC-DAD-ESI/MS(n) analysis of phenolic compounds for quality control of Grindelia robusta Nutt. and bioactivities	Journal of Pharmaceutical and Biomedical Analysis. 2014 Jun;94:163-72.	10.1016/j.jpba.2014.01.046		✔							✔			✔									✔
Fu Y, Shan M, Hu M, Jiang Y, Chen P, Chi Y, Yu S, Zhang L, Wu Q, Zhang F, Mao Z. (2019)	Chemical profiling of Banxia-Baizhu-Tianma decoction by ultra-fast liquid chromatography with tandem mass spectrometry	Journal of Pharmaceutical and Biomedical Analysis. 2019 Sep 10;174:595-607.	10.1016/j.jpba.2019.06.030		✔				✔															✔
Giordani P, Minganti V, Brignole D, Malaspina P, Cornara L, Drava G. (2017)	Is there a risk of trace element contamination in herbal preparations? A test study on the lichen Cetraria islandica	Chemosphere. 2017 Aug;181:778-785.	10.1016/j.chemosphere.2017.04.140								✔									✔
Gomez MR, Cerutti S, Sombra LL, Silva MF, Martínez LD. (2007)	Determination of heavy metals for the quality control in Argentinian herbal medicines by ETAAS and ICP-OES	Food and Chemical Toxicology. 2007 Jun;45(6):1060-4.	10.1016/j.fct.2006.12.013								✔									✔
Gonçalves, C., Cubero-Leon, E. and Stroka, J. (2020)	Determination of tropane alkaloids in cereals, tea and herbal infusions: exploiting proficiency testing data as a basis to derive interlaboratory performance characteristics of an improved LC-MS/MS method	Food Chemistryistry 331, 30 Nov 2020: 127260.		✔					✔										✔
Griffin CT, Gosetto F, Danaher M, Sabatini S, Furey A. (2014)	Investigation of targeted pyrrolizidine alkaloids in traditional Chinese medicines and selected herbal teas sourced in Ireland using LC-ESI-MS/MS	Food Additives & Contaminants: Part A: Chemistry, Analysis, Control, Exposure & Risk Assessment. 2014;31(5):940-61.	10.1080/19440049.2014.900193						✔									✔
Gui EM, Lu T, Teo TL, Cheow PS, Lee TK. (2017)	Optimisation of extraction methods and quantification of benzo[a]pyrene and benz[a]anthracene in yerba maté tea by isotope dilution mass spectrometry	Analytical and Bioanalytical Chemistry. 2017 Oct;409(26):6069-6080.	10.1007/s00216-017-0544-y					✔	✔														✔
Guo L, Cho SY, Kang SS, Lee SH, Baek HY, Kim YS. (2007)	Orthogonal array design for optimizing extraction efficiency of active constituents from Jakyak-Gamcho Decoction, the complex formula of herbal medicines, Paeoniae Radix and Glycyrrhizae Radix	Journal of Ethnopharmacology. 2007 Sep 5;113(2):306-11.	10.1016/j.jep.2007.06.013		✔										✔									✔
Guo N, Yang D, Ablajan K, Niu X, Fan B, Wang Z, Dai J, Wu X, Liu B. (2013)	Simultaneous quantitation of seven alkaloids in processed Fuzi decoction by rapid resolution liquid chromatography coupled with tandem mass spectrometry	Journal of Separation Science. 2013 Jun;36(12):1953-8.	10.1002/jssc.201300012	✔					✔															✔
Guo S, Cui X, Jiang M, Bai L, Tian X, Guo T, Liu Q, Zhang L, Ho CT, Bai N. (2017)	Simultaneous characterization and quantification of 17 main compounds in Rabdosia rubescens by high performance liquid chromatography	Journal of Food and Drug Analysis. 2017 Apr;25(2):417-424.	10.1016/j.jfda.2016.05.008		✔							✔												✔
Guzelmeric E, Ristivojević P, Vovk I, Milojković-Opsenica D, Yesilada E. (2017)	Quality assessment of marketed chamomile tea products by a validated HPTLC method combined with multivariate analysis	Journal of Pharmaceutical and Biomedical Analysis. 2017 Jan 5;132:35-45.	10.1016/j.jpba.2016.09.030		✔		✔									✔
Halt M. (1998)	Moulds and mycotoxins in herb tea and medicinal plants	European Journal of Epidemiology. 1998 Apr;14(3):269-74.	10.1023/a:1007498613538			✔															✔
He Y, Zhu Y, Zhang R, Ge L, Wan H. (2014)	Simultaneous quantification of nine major active components in traditional Chinese prescription Mahuang decoction and the influence of herbal compatibility on their contents	Pharmacognosy Magazine. 2014 Jan;10(Suppl 1):S72-9.	10.4103/0973-1296.127346		✔							✔												✔
Hernández-Abreu O, Durán-Gómez L, Best-Brown R, Villalobos-Molina R, Rivera-Leyva J, Estrada-Soto S. (2011)	Validated liquid chromatographic method and analysis of content of tilianin on several extracts obtained from Agastache mexicana and its correlation with vasorelaxant effect	Journal of Ethnopharmacology. 2011 Nov 18;138(2):487-91.	10.1016/j.jep.2011.09.041		✔										✔									✔
Hsueh TP, Lin WL, Tsai TH. (2016)	Using Light Microscopy and Liquid Chromatography Tandem Mass Spectrometry for Qualitative and Quantitative Control of a Combined Three-Herb Formulation in Different Preparations	Molecules. 2016 Dec 6;21(12):1673.	10.3390/molecules21121673		✔				✔															✔
Hu Y, Kong W, Luo H, Zhao L, Yang M. (2016)	Dynamic variation of bioactive compounds and aflatoxins in contaminated Radix Astragali during extraction process	J Sci Food Agric. 2016 Mar 30;96(5):1571-9.	10.1002/jsfa.7257		✔				✔												✔
Huang HZ, Zhao SY, Ke XM, Lin JZ, Huang SS, Xu RC, Ma HY, Zhang Y, Han L, Zhang DK. (2018)	Study on the stability control strategy of Triphala solution based on the balance of physical stability and chemical stabilities	Journal of Pharmaceutical and Biomedical Analysis. 2018 Sep 5;158:247-256.	10.1016/j.jpba.2018.06.008		✔																			✔
Huertas-Pérez JF, Ernest M, Badoud F. (2019)	Quantification of folpet and phthalimide in tea and herbal infusions by LC- high-resolution MS and GC-MS/MS	Food Additives & Contaminants: Part A: Chemistry, Analysis, Control, Exposure & Risk Assessment. 2019 Jan;36(1):109-119.	10.1080/19440049.2018.1555379	✔				✔	✔													✔
Huertas-Pérez, José Fernando; Ernest, Marion; Badoud, Flavia; (2019)	Quantification of folpet and phthalimide in tea and herbal infusions by LC–high-resolution MS and GC–MS/MS	Food Additives & Contaminants: Part A, 36(1): 109-119	10.1080/19440049.2018.1555379	✔				✔	✔													✔
Huybrechts B, Callebaut A. (2015)	Pyrrolizidine alkaloids in food and feed on the Belgian market	Food Additives & Contaminants: Part A: Chemistry, Analysis, Control, Exposure & Risk Assessment. 2015;32(11):1939-51.	10.1080/19440049.2015.1086821	✔	✔				✔									✔
Ishizaki A, Sito K, Kataoka H. (2011)	Analysis of contaminant polycyclic aromatic hydrocarbons in tea products and crude drugs	Analytical Methods. 2011 Feb 1;3(2):299-305.	10.1039/c0ay00423e		✔																		✔
Jansen O, Tchinda AT, Loua J, Esters V, Cieckiewicz E, Ledoux A, Toukam PD, Angenot L, Tits M, Balde AM, Frédérich M. (2017)	Antiplasmodial activity of Mezoneuron benthamianum leaves and identification of its active constituents	Journal of Ethnopharmacology. 2017 May 5;203:20-26.	10.1016/j.jep.2017.03.021		✔										✔									✔
Jin X, Zhu LY, Shen H, Xu J, Li SL, Jia XB, Cai H, Cai BC, Yan R. (2012)	Influence of sulphur-fumigation on the quality of white ginseng: a quantitative evaluation of major ginsenosides by high performance liquid chromatography	Food Chemistry. 2012 Dec 1;135(3):1141-7.	10.1016/j.foodchem.2012.05.116		✔							✔												✔
John H, Rychlik M, Thiermann H, Schmidt C. (2018)	Simultaneous quantification of atropine and scopolamine in infusions of herbal tea and Solanaceae plant material by matrix-assisted laser desorption/ionization time-of-flight (tandem) mass spectrometry	Rapid Communications in Mass Spectrometry. 2018 Nov 30;32(22):1911-1921.	10.1002/rcm.8264						✔										✔
John, Harald; Rychlik, Michael; Thiermann, Horst; Schmidt, Christian; (2018)	Simultaneous quantification of atropine and scopolamine in infusions of herbal tea and Solanaceae plant material by matrix‐assisted laser desorption/ionization time‐of‐flight (tandem) mass spectrometry	Rapid Communications in Mass Spectrometry 32(22): 1911-1921	10.1002/rcm.8264						✔										✔
Kaltner F, Rychlik M, Gareis M, Gottschalk C. (2018)	Influence of Storage on the Stability of Toxic Pyrrolizidine Alkaloids and Their N-Oxides in Peppermint Tea, Hay, and Honey	Journal of Agricultural and Food Chemistryistry. 2018 May 23;66(20):5221-5228.	10.1021/acs.jafc.7b06036	✔					✔									✔
Kaltner F, Stiglbauer B, Rychlik M, Gareis M, Gottschalk C. (2019)	Development of a sensitive analytical method for determining 44 pyrrolizidine alkaloids in teas and herbal teas via LC-ESI-MS/MS	Analytical and Bioanalytical Chemistry. 2019 Nov;411(27):7233-7249.	10.1007/s00216-019-02117-1	✔					✔									✔
Karioti A, Bolognesi L, Vincieri FF, Bilia AR. (2010)	Analysis of the constituents of aqueous preparations of Stachys recta by HPLC-DAD and HPLC-ESI-MS	Journal of Pharmaceutical and Biomedical Analysis. 2010 Sep 21;53(1):15-23.	10.1016/j.jpba.2010.03.002	✔	✔				✔	✔		✔												✔
Karioti A, Chiarabini L, Alachkar A, Fawaz Chehna M, Vincieri FF, Bilia AR. (2014)	HPLC-DAD and HPLC-ESI-MS analyses of Tiliae flos and its preparations	Journal of Pharmaceutical and Biomedical Analysis. 2014 Nov;100:205-214.	10.1016/j.jpba.2014.08.010		✔				✔	✔		✔												✔
Karioti A, Timoteo P, Bergonzi MC, Bilia AR. (2017)	A Validated Method for the Quality Control of Andrographis paniculata Preparations	Planta Medica. 2017 Oct;83(14-15):1207-1213.	10.1055/s-0043-113827		✔				✔	✔		✔												✔
Kawahara Y, Hoshino T, Morimoto H, Shinizu T, Narukawa Y, Fuchino H, Kawahara N, Kiuchi F. (2016)	LC-MS-based quantification method for Achyranthes root saponins	Journal of Natural Medicines. 2016 Jan;70(1):102-6.	10.1007/s11418-015-0942-4	✔					✔															✔
Kim WJ, Yang S, Choi G, Park I, Noh P, Lee AY, Kim HS, Moon BC. (2020)	Establishment of conventional PCR and real-time PCR assays for accurate, rapid and quantitative authentication of four mistletoe species	Phytochemistry. 2020 Aug;176:112400.	10.1016/j.phytochem.2020.112400											✔		✔
Kokalj M, Štih K, Kreft S. (2014)	Herbal tea identification using mid-infrared spectroscopy	Planta Medica. 2014 Aug;80(12):1023-8.	10.1055/s-0034-1382904										✔
Kong M, Liu HH, Xu J, Wang CR, Lu M, Wang XN, Li YB, Li SL. (2014)	Quantitative evaluation of Radix Paeoniae Alba sulfur-fumigated with different durations and purchased from herbal markets: simultaneous determination of twelve components belonging to three chemical types by improved high performance liquid chromatography-diode array detector	Journal of Pharmaceutical and Biomedical Analysis. 2014 Sep;98:424-33.	10.1016/j.jpba.2014.06.027		✔							✔												✔
Kowalski R, Baj T, Kowalska G, Pankiewicz U. (2015)	Estimation of Potential Availability of Essential Oil in Some Brands of Herbal Teas and Herbal Dietary Supplements	PLoS One. 2015 Jun 25;10(6):e0130714.	10.1371/journal.pone.0130714					✔	✔															✔
Kuang Y, He B, DU Y, Li J, Wang D, Bi K, Li Q. (2016)	Simultaneous Determinations of Eleven Bioactive Components in Suanzaoren Decoction Granules by High-Performance Liquid Chromatography and Its Application to the Quality Control in Productive Processes	Analytical Sciences. 2016;32(9):931-6.	10.2116/analsci.32.931		✔							✔												✔
Kuchta K, Ortwein J, Hennig L, Rauwald HW. (2014)	¹H-qNMR for direct quantification of stachydrine in Leonurus japonicus and L. cardiaca	Fitoterapia. 2014 Jul;96:8-17.	10.1016/j.fitote.2014.03.023							✔						✔								✔
Kuo PC, Li YC, Yang ML, Tzen JTC. (2020)	A feasible UHPLC-MS/MS method for concurrent quantification of 10 bioactive principles in Aquilaria leaf tea by the multiple reaction monitoring analytical mode	Phytochemical Analysis. 2020 Sep;31(5):583-593.	10.1002/pca.2923		✔				✔															✔
Lai KM, Cheng YY, Tsai TH. (2015)	Integrated LC-MS/MS Analytical Systems and Physical Inspection for the Analysis of a Botanical Herbal Preparation	Molecules. 2015 Jun 9;20(6):10641-56.	10.3390/molecules200610641	✔					✔															✔
Lam SC, Lam SF, Zhao J, Li SP. (2016)	Rapid Identification and Comparison of Compounds with Antioxidant Activity in Coreopsis tinctoria Herbal Tea by High-Performance Thin-Layer Chromatography Coupled with DPPH Bioautography and Densitometry	Journal of Food Science. 2016 Sep;81(9):C2218-23.	10.1111/1750-3841.13402				✔																	✔
Lam, Shing‐Chung; Lam, Sio‐Fong; Zhao, Jing; Li, Shao‐Ping; (2016)	Rapid Identification and Comparison of Compounds with Antioxidant Activity in Coreopsis tinctoria Herbal Tea by High‐Performance Thin‐Layer Chromatography Coupled with DPPH Bioautography and Densitometry	Journal of Food Science 81(9): C2218-C2223.	10.1111/1750-3841.13402				✔								✔	✔								✔
Lao KM, Han DQ, Chen XJ, Zhao J, Wang TJ, Li SP. (2013)	Simultaneous determination of seven hydrophilic bioactive compounds in water extract of Polygonum multiflorum using pressurized liquid extraction and short-end injection micellar electrokinetic chromatography	Chemistry Central Journal. 2013 Mar 4;7(1):45.	10.1186/1752-153X-7-45	✔																				✔
Lee MS, Hwang YS, Lee J, Choung MG. (2014)	The characterization of caffeine and nine individual catechins in the leaves of green tea (Camellia sinensis L.) by near-infrared reflectance spectroscopy	Food Chemistry. 2014 Sep 1;158:351-7.	10.1016/j.foodchem.2014.02.127		✔							✔	✔											✔
Lerotholi LJ, Chaudhary SK, Chen W, Veale CGL, Combrinck S, Viljoen AM. (2018)	Identification, Isolation and Determination of Biomarkers for Quality Control of Bush Tea (Athrixia phyllicoides)	Planta Medica. 2018 Aug;84(12-13):902-912.	10.1055/a-0594-9527		✔				✔	✔														✔
Letsyo E, Jerz G, Winterhalter P, Beuerle T. (2017)	Toxic pyrrolizidine alkaloids in herbal medicines commonly used in Ghana	Journal of Ethnopharmacology. 2017 Apr 18;202:154-161.	10.1016/j.jep.2017.03.008		✔				✔									✔
Li SL, Lai SF, Song JZ, Qiao CF, Liu X, Zhou Y, Cai H, Cai BC, Xu HX. (2010)	Decocting-induced chemical transformations and global quality of Du-Shen-Tang, the decoction of ginseng evaluated by UPLC-Q-TOF-MS/MS based chemical profiling approach	Journal of Pharmaceutical and Biomedical Analysis. 2010 Dec 1;53(4):946-57.	10.1016/j.jpba.2010.07.001		✔				✔
Li YJ, Bi KS. (2006)	Study on the therapeutic material basis of traditional chinese medicinal preparation Suanzaoren decoction	Chemical and Pharmaceutical Bulletin (Tokyo). 2006 Jun;54(6):847-51.	10.1248/cpb.54.847		✔																			✔
Li YX, Gong XH, Liu MC, Peng C, Li P, Wang YT. (2017)	A New Strategy for Quality Evaluation and Identification of Representative Chemical Components in Polygonum multiflorum Thunb	Evidence-Based Complementary and Alternative Medicine. 2017;2017:6238464.	10.1155/2017/6238464		✔
Liang D, Yin YH, Miao LY, Zheng X, Gao W, Chen XD, Wei M, Chen SJ, Li S, Xin GZ, Li P, Li HJ. (2019)	Integrating chemical similarity and bioequivalence: A pilot study on quality consistency evaluation of dispensing granule and traditional decoction of Scutellariae Radix by a totality-of-the-evidence approach	Journal of Pharmaceutical and Biomedical Analysis. 2019 May 30;169:1-10.	10.1016/j.jpba.2019.02.030		✔				✔			✔												✔
Lin CZ, Zhang RJ, Yao YF, Huang XD, Zheng RB, Wu BJ, Zhu CC. (2018)	Qualitative and Quantitative Analysis of the Major Constituents in WLJ Herbal Tea Using Multiple Chromatographic Techniques	Molecules. 2018 Oct 12;23(10):2623.	10.3390/molecules23102623		✔				✔															✔
Liu EH, Qi LW, Cheng XL, Peng YB, Li P. (2010)	Simultaneous determination of twelve bioactive constituents in Buyang Huanwu decoction by HPLC-DAD-ELSD and HPLC-TOF/MS	Biomedical Chromatography. 2010 Feb;24(2):125-31.	10.1002/bmc.1269		✔				✔			✔												✔
Liu X, Chen H, Su G, Song P, Jiang M, Gong J. (2019)	An animal research and a chemical composition analysis of a Chinese prescription for pulmonary fibrosis: Yangfei Huoxue Decoction	Journal of Ethnopharmacology. 2019 Dec 5;245:112126.	10.1016/j.jep.2019.112126		✔				✔															✔
Liu X, Zhu X, Zhu H, Xie L, Ma J, Xu Y, Zhou Q, Wu Z, Cai B. (2018)	Simultaneous Quantification of Six Bioactive Components in Decoction of Ziziphi spinosae Semen Using Ultrahigh Performance Liquid Chromatography Coupled with Triple-Quadrupole Mass Spectrometry	Journal of Analytical Methods in Chemistry. 2018 Nov 1;2018:8397818.	10.1155/2018/8397818		✔				✔															✔
Liu Y, Li L, Xiao Y, Yao J, Li P, Chen L, Yu D, Ma Y. (2016)	Rapid identification of the quality decoction pieces by partial least squares -based pattern recognition: grade classification of the decoction pieces of Saposhnikovia divaricata	Biomedical Chromatography. 2016 Aug;30(8):1240-7.	10.1002/bmc.3673		✔							✔												✔
Liu Y, Xu F, Zhang Z, Yang C, Song R, Tian Y. (2009)	Analysis of synephrine in da-cheng-qi decoction by HPLC employing precolumn derivatization with 9-fluorenylmethyl chloroformate	Journal of Chromatographic Science. 2009 Nov-Dec;47(10):925-30.	10.1093/chromsci/47.10.925		✔							✔												✔
Lu J, Wang JS, Kong LY. (2011)	Anti-inflammatory effects of Huang-Lian-Jie-Du decoction, its two fractions and four typical compounds	Journal of Ethnopharmacology. 2011 Apr 12;134(3):911-8.	10.1016/j.jep.2011.01.049		✔							✔			✔									✔
Lu P, Chen Y, Tan M, Wu Y. (2019)	Chemical profiling by LC-MS/MS and HPLC fingerprint combined with chemometrics and simultaneous determination of 16 characteristic ingredients for the quality consistency evaluation of Shaoyao-Gancao Decoction	Biomedical Chromatography. 2019 Feb;33(2):e4401.	10.1002/bmc.4401	✔	✔				✔															✔
Luo J, Chen G, Liu D, Wang Y, Qi Q, Hu H, Li P, Bai J, Du S, Lu Y, Wang Y, Liu C. (2019)	Study on the Material Basis of Houpo Wenzhong Decoction by HPLC Fingerprint, UHPLC-ESI-LTQ-Orbitrap-MS, and Network Pharmacology	Molecules. 2019 Jul 14;24(14):2561.	10.3390/molecules24142561		✔				✔															✔
Ma HL, Wang JW, Chen YJ, Cheng JL, Lai ZT. (2017)	Rapid authentication of starch adulterations in ultrafine granular powder of Shanyao by near-infrared spectroscopy coupled with chemometric methods	Food Chemistry. 2017 Jan 15;215:108-15.	10.1016/j.foodchem.2016.07.156										✔			✔
Ma X, Guo X, Song Y, Qiao L, Wang W, Zhao M, Tu P, Jiang Y. (2016)	An Integrated Strategy for Global Qualitative and Quantitative Profiling of Traditional Chinese Medicine Formulas: Baoyuan Decoction as a Case	Scientific Reports. 2016 Dec 7;6:38379.	10.1038/srep38379		✔				✔															✔
Mädge I, Cramer L, Rahaus I, Jerz G, Winterhalter P, Beuerle T. (2015)	Pyrrolizidine alkaloids in herbal teas for infants, pregnant or lactating women	Food Chemistry. 2015 Nov 15;187:491-8.	10.1016/j.foodchem.2015.04.067		✔				✔									✔
Malik J, Frankova A, Drabek O, Szakova J, Ash C, Kokoska L. (2013)	Aluminium and other elements in selected herbal tea plant species and their infusions	Food Chemistry. 2013 Aug 15;139(1-4):728-34.	10.1016/j.foodchem.2013.02.013								✔									✔
Mandrone M, Scognamiglio M, Fiorentino A, Sanna C, Cornioli L, Antognoni F, Bonvicini F, Poli F. (2017)	Phytochemical profile and α-glucosidase inhibitory activity of Sardinian Hypericum scruglii and Hypericum hircinum	Fitoterapia. 2017 Jul;120:184-193.	10.1016/j.fitote.2017.06.020		✔					✔		✔				✔								✔
Mantri N, Olarte A, Li CG, Xue C, Pang EC. (2012)	Fingerprinting the Asterid species using subtracted diversity array reveals novel species-specific sequences	PLoS One. 2012;7(4):e34873.	10.1371/journal.pone.0034873											✔
Marchetti L, Rossi MC, Pellati F, Benvenuti S, Bertelli D. (2020)	HR-(1) H NMR spectroscopy and multivariate statistical analysis to determine the composition of herbal mixtures for infusions	Phytochemical Analysis. 2020 Oct 14.	10.1002/pca.3002							✔
Martínez-Francés V, Hahn E, Ríos S, Rivera D, Reich E, Vila R, Cañigueral S. (2017)	Ethnopharmacological and Chemical Characterization of Salvia Species Used in Valencian Traditional Herbal Preparations	Frontiers in Pharmacology. 2017 Jul 25;8:467.	10.3389/fphar.2017.00467				✔	✔	✔															✔
Mazina J, Vaher M, Kuhtinskaja M, Poryvkina L, Kaljurand M. (2015)	Fluorescence, electrophoretic and chromatographic fingerprints of herbal medicines and their comparative chemometric analysis	Talanta. 2015 Jul 1;139:233-46.	10.1016/j.talanta.2015.02.050		✔				✔			✔												✔
Michalski, Rajmund; (2006)	Simultaneous determination of common inorganic anions in black and herbal tea by suppressed ion chromatography	Journal of Food Quality 29(6): 607-616.	10.1111/j.1745-4557.2006.00098.x																					✔
Milani RF, Silvestre LK, Morgano MA, Cadore S. (2019)	Investigation of twelve trace elements in herbal tea commercialized in Brazil	Journal of Trace Elements in Medicine and Biology. 2019 Mar;52:111-117.	10.1016/j.jtemb.2018.12.004						✔											✔
Milani, R. F., de Paiva, E.L., Peron, L.I., Morgano, M.A. and Cadore, S. (2018)	Arsenic species in herbal tea leaves and infusions determination by HPLC-ICP-MS	LWT 98: 606-612.	10.1016/j.lwt.2018.09.032		✔				✔		✔									✔
Miller GM, Stripp R. (2007)	A study of western pharmaceuticals contained within samples of Chinese herbal/patent medicines collected from New York City's Chinatown	Legal Medicine (Tokyo). 2007 Sep;9(5):258-64.	10.1016/j.legalmed.2007.04.001		✔	✔		✔	✔								✔
Milovanović, Željka J; Popović, Slađana S; Pantelić, Ana S; Milinkov, Jelena R; Milošević, Dragana L; Petrović, Vladimir M; Vidović, Milka M; (2018)	Determination of inorganic anions in herbal tea infusions using ion chromatography	Zbornik Matice Srpske za Prirodne Nauke (Matica Srpska Journal for Natural Sciences) 134: 89-99.	10.2298/ZMSPN1834089M																					✔
Mitrović BM, Grdović SN, Vitorović GS, Vitorović DP, Pantelić GK, Grubić GA. (2014)	137Cs and 40K in some traditional herbal teas collected in the mountain regions of Serbia	Isotopes in Environmental and Health Studies. 2014;50(4):538-45.	10.1080/10256016.2014.964233
Mol HG, Van Dam RC, Zomer P, Mulder PP. (2011)	Screening of plant toxins in food, feed and botanicals using full-scan high-resolution (Orbitrap) mass spectrometry	Food Additives & Contaminants: Part A: Chemistry, Analysis, Control, Exposure & Risk Assessment. 2011 Oct;28(10):1405-23.	10.1080/19440049.2011.603704						✔									✔
Monbaliu S, Wu A, Zhang D, Van Peteghem C, De Saeger S. (2010)	Multimycotoxin UPLC-MS/MS for tea, herbal infusions and the derived drinkable products	Journal of Agricultural and Food Chemistryistry. 2010 Dec 22;58(24):12664-71.	10.1021/jf1033043		✔				✔												✔
Monbaliu, Sofie; Wu, Aibo; Zhang, Dabing; Van Peteghem, Carlos; De Saeger, Sarah; (2010)	Multimycotoxin UPLC− MS/MS for tea, herbal infusions and the derived drinkable products	Journal of Agricultural and Food Chemistry 58(24): 12664-12671.	10.1021/jf1033043		✔				✔												✔
Monton C, Suksaeree J, Luprasong C. (2020)	Validated Reversed-Phase Ion-Interaction High-Performance Liquid Chromatography for Quantitation of Nitrate Content of Clausena anisata (Willd.) Hook. f. ex Benth. Leaves	Scientifica (Cairo). 2020 Mar 14;2020:6424682.	10.1155/2020/6424682		✔																			✔
Mulder PPJ, López P, Castellari M, Bodi D, Ronczka S, Preiss-Weigert A, These A. (2018)	Occurrence of pyrrolizidine alkaloids in animal- and plant-derived food: results of a survey across Europe	Food Additives & Contaminants: Part A: Chemistry, Analysis, Control, Exposure & Risk Assessment. 2018 Jan;35(1):118-133.	10.1080/19440049.2017.1382726	✔					✔							✔		✔
Mulinacci N, Prucher D, Peruzzi M, Romani A, Pinelli P, Giaccherini C, Vincieri FF. (2004)	Commercial and laboratory extracts from artichoke leaves: estimation of caffeoyl esters and flavonoidic compounds content	Journal of Pharmaceutical and Biomedical Analysis. 2004 Feb 4;34(2):349-57.	10.1016/S0731-7085(03)00552-1		✔				✔			✔												✔
Nair VD, Kanfer I. (2006)	High-performance liquid chromatographic method for the quantitative determination of Hypoxoside in African potato (Hypoxis hemerocallidea) and in commercial products containing the plant material and/or its extracts	Journal of Agricultural and Food Chemistryistry. 2006 Apr 19;54(8):2816-21.	10.1021/jf052418s		✔							✔												✔
Naithani V, Kakkar P. (2004)	An evaluation of residual organochlorine pesticides in popular Indian herbal teas	Archives of Environmental & Occupational Health. 2004 Aug;59(8):426-30.	10.3200/AEOH.59.8.426-430	✔				✔														✔
Napolitano JG, Gödecke T, Lankin DC, Jaki BU, McAlpine JB, Chen SN, Pauli GF. (2014)	Orthogonal analytical methods for botanical standardization: determination of green tea catechins by qNMR and LC-MS/MS	Journal of Pharmaceutical and Biomedical Analysis. 2014 May;93:59-67.	10.1016/j.jpba.2013.06.017	✔					✔	✔														✔
Nencini C, Galluzzi P, Pippi F, Menchiari A, Micheli L. (2014)	Hepatotoxicity of Teucrium chamaedrys L. decoction: role of difference in the harvesting area and preparation method	Indian Journal of Pharmacology. 2014 Mar-Apr;46(2):181-4.	10.4103/0253-7613.129313		✔										✔									✔
Nian Y, Wang H, Ying G, Yang M, Wang Z, Kong W, Yang S. (2018)	Transfer rates of aflatoxins from herbal medicines to decoctions determined by an optimized high-performance liquid chromatography with fluorescence detection method	Journal of Pharmacy and Pharmacology. 2018 Feb;70(2):278-288.	10.1111/jphp.12856		✔																✔
Oh HKF, Siow LF, Lim YY. (2019)	Approach to preserve phenolics in Thunbergia laurifolia leaves by different drying treatments	Journal of Food Biochemistry. 2019 Jul;43(7):e12856.	10.1111/jfbc.12856		✔																			✔
Olivar JE, Alaba JP, Atienza JF, Tan JJ, Umali MT 4th, Alejandro GJ. (2016)	Establishment of a standard reference material (SRM) herbal DNA barcode library of Vitex negundo L. (lagundi) for quality control measures	Food Additives & Contaminants: Part A: Chemistry, Analysis, Control, Exposure & Risk Assessment. 2016 May;33(5):741-8.	10.1080/19440049.2016.1166525											✔
Omelchenko DO, Speranskaya AS, Ayginin AA, Khafizov K, Krinitsina AA, Fedotova AV, Pozdyshev DV, Shtratnikova VY, Kupriyanova EV, Shipulin GA, Logacheva MD. (2019)	Improved Protocols of ITS1-Based Metabarcoding and Their Application in the Analysis of Plant-Containing Products	Genes (Basel). 2019 Feb 7;10(2):122.	10.3390/genes10020122											✔		✔
Omurtag GZ, Yazicioğlu D. (2004)	Determination of fumonisins B1 and B2 in herbal tea and medicinal plants in Turkey by high-performance liquid chromatography	Journal of Food Protection. 2004 Aug;67(8):1782-6.	10.4315/0362-028x-67.8.1782		✔																✔
Osathanunkul M. (2018)	Bar-HRM for authenticating soursop (Annona muricata) tea	Scientific Reports. 2018 Aug 23;8(1):12666.	10.1038/s41598-018-31127-9											✔		✔
Özzeybek, Gözde; Erarpat, Sezin; Bakırdere, Sezgin; (2020)	Simple, Sensitive, and Selective High Performance Liquid Chromatographic (HPLC) Method for the Determination of Buturon in Herbal Tea, Dried Blueberry, and Cranberry Samples and Evaluation of Its Stability in Gastric Conditions	Analytical Letters 53(10): 1525-1535.	10.1080/00032719.2019.1710746		✔							✔										✔
Pardinho RB, Dalla Vecchia P, Mendes ALG, Bizzi CA, Mello PA, Duarte FA, Flores EMM. (2018)	Determination of toxic elements in yerba mate by ICP-MS after diluted acid digestion under O(2) pressure	Food Chemistry. 2018 Oct 15;263:37-41.	10.1016/j.foodchem.2018.04.112						✔		✔									✔
Pascali JP, Fais P, Vaiano F, Bertol E. (2018)	Application of HRAM screening and LC-MS/MS confirmation of active pharmaceutical ingredient in "natural" herbal supplements	Forensic Science International. 2018 May;286:e28-e31.	10.1016/j.forsciint.2018.03.014	✔					✔								✔
Peng G, Guan H, Wang X, Shi Y. (2017)	Simultaneous determination of 14 active constituents of Shengjiang Xiexin decoction using ultrafast liquid chromatography coupled with electrospray ionization tandem mass spectrometry	Acta Pharmaceutica Sinica B. 2017 Mar;7(2):193-201.	10.1016/j.apsb.2016.11.006	✔					✔															✔
Peng T, Zhao F, Chen X, Jiang G, Wang S. (2016)	Chemical study of the Chinese medicine Pi Han Yao	Biomedical Reports. 2016 Feb;4(2):219-222.	10.3892/br.2016.566		✔																			✔
Peter K, Schinnerl J, Felsinger S, Brecker L, Bauer R, Breiteneder H, Xu R, Ma Y. (2013)	A novel concept for detoxification: complexation between aconitine and liquiritin in a Chinese herbal formula ('Sini Tang')	Journal of Ethnopharmacology. 2013 Sep 16;149(2):562-9.	10.1016/j.jep.2013.07.022		✔					✔														✔
Pinela J, Barros L, Antonio AL, Carvalho AM, Oliveira MB, Ferreira IC. (2016)	Quality Control of Gamma Irradiated Dwarf Mallow (Malva neglecta Wallr.) Based on Color, Organic Acids, Total Phenolics and Antioxidant Parameters	Molecules. 2016 Apr 8;21(4):467.	10.3390/molecules21040467		✔							✔			✔									✔
Pohl P, Dzimitrowicz A, Jedryczko D, Szymczycha-Madeja A, Welna M, Jamroz P. (2016)	The determination of elements in herbal teas and medicinal plant formulations and their tisanes	Journal of Pharmaceutical and Biomedical Analysis. 2016 Oct 25;130:326-335.	10.1016/j.jpba.2016.01.042						✔											✔
Poláček R, Májek P, Hroboňová K, Sádecká J. (2015)	Fluorescence spectroscopy as a tool for determination of coumarins by multivariate calibration	Journal of Fluorescence. 2015 Mar;25(2):297-303.	10.1007/s10895-015-1508-2		✔
Prchalová J, Kovařík F, Rajchl A. (2017)	Evaluation of the quality of herbal teas by DART/TOF-MS	Journal of Mass Spectrometry. 2017 Feb;52(2):116-126.	10.1002/jms.3905						✔							✔								✔
Qi D, Miao A, Cao J, Wang W, Chen W, Pang S, He X, Ma C. (2018)	Study on the effects of rapid aging technology on the aroma quality of white tea using GC-MS combined with chemometrics: In comparison with natural aged and fresh white tea	Food Chemistry. 2018 Nov 1;265:189-199.	10.1016/j.foodchem.2018.05.080					✔	✔
Qi LW, Cao J, Li P, Wang YX. (2009)	Rapid and sensitive quantitation of major constituents in Danggui Buxue Tang by ultra-fast HPLC-TOF/MS	Journal of Pharmaceutical and Biomedical Analysis. 2009 Feb 20;49(2):502-7.	10.1016/j.jpba.2008.10.026		✔				✔			✔												✔
Qiao X, Han J, Xu M, Zhang ZC, Sun SF, Li HF, Wang BR, Ye M, Guo DA. (2008)	Characterization of chemical constituents in Guan Xin II decoction by liquid chromatography coupled with electrospray ionization-mass spectrometry	Planta Medica. 2008 Nov;74(14):1720-9.	10.1055/s-0028-1088312	✔	✔				✔			✔												✔
Qin Y, Zhou R, Huang J, Jin J, Zhou Q, Liu H, Xiao J, Zhao Y, Shu J, Zhang S, Huang L. (2019)	Comprehensive comparison of the anti-inflammatory activity and chemical consistency of traditional Chinese medicine formula granules with Ge-Gen decoction as a representative sample	Biomedical Chromatography. 2019 Dec;33(12):e4689.	10.1002/bmc.4689		✔				✔						✔									✔
Ramachandran AP, Prasad SM, Samarakoon SM, Chandola HM, Harisha CR, Shukla VJ. (2012)	Pharmacognostical and phytochemical evaluation of Vara Asanadi Kwatha	Ayu. 2012 Jan;33(1):130-5.	10.4103/0974-8520.100330			✔	✔																	✔
Rasheed DM, Porzel A, Frolov A, El Seedi HR, Wessjohann LA, Farag MA. (2018)	Comparative analysis of Hibiscus sabdariffa (roselle) hot and cold extracts in respect to their potential for α-glucosidase inhibition	Food Chemistry. 2018 Jun 1;250:236-244.	10.1016/j.foodchem.2018.01.020		✔				✔	✔														✔
Razic, Slavica; Kuntic, Vesna; (2013)	Diverse elements in herbal tea products consumed in Serbia using inductively coupled plasma mass spectrometry	International Journal of Food Properties 16(1): 1-8.	10.1080/10942912.2010.526273						✔		✔									✔
Razmovski-Naumovski V, Zhou X, Wong HY, Kam A, Pearson J, Chan K. (2020)	Chromatographic, Chemometric and Antioxidant Assessment of the Equivalence of Granules and Herbal Materials of Angelicae sinensis Radix	Medicines (Basel). 2020 Jun 23;7(6):35.	10.3390/medicines7060035		✔							✔			✔									✔
Reinholds I, Bogdanova E, Pugajeva I, Alksne L, Stalberga D, Valcina O, Bartkevics V. (2020)	Determination of Fungi and Multi-Class Mycotoxins in Camelia Sinensis and Herbal Teas and Dietary Exposure Assessment	Toxins (Basel). 2020 Aug 29;12(9):555.	10.3390/toxins12090555	✔					✔												✔
Reinholds I, Bogdanova E, Pugajeva I, Bartkevics V. (2019)	Mycotoxins in herbal teas marketed in Latvia and dietary exposure assessment	Journal Food Additives & Contaminants: Part B. Surveillance. 2019 Sep;12(3):199-208.	10.1080/19393210.2019.1597927	✔					✔												✔
Romera-Torres A, Romero-González R, Martínez Vidal JL, Garrido Frenich A. (2018)	Simultaneous analysis of tropane alkaloids in teas and herbal teas by liquid chromatography coupled to high-resolution mass spectrometry (Orbitrap)	Journal of Separation Science. 2018 May;41(9):1938-1946.	10.1002/jssc.201701485		✔				✔										✔
Rong J, Tilton R, Shen J, Ng KM, Liu C, Tam PK, Lau AS, Cheng YC. (2007)	Genome-wide biological response fingerprinting (BioReF) of the Chinese botanical formulation ISF-1 enables the selection of multiple marker genes as a potential metric for quality control	Journal of Ethnopharmacology. 2007 Aug 15;113(1):35-44.	10.1016/j.jep.2007.01.021		✔									✔										✔
Rubio C, Lucas JR, Gutiérrez AJ, Glez-Weller D, Pérez Marrero B, Caballero JM, Revert C, Hardisson A. (2012)	Evaluation of metal concentrations in mentha herbal teas (Mentha piperita, Mentha pulegium and Mentha species) by inductively coupled plasma spectrometry	Journal of Pharmaceutical and Biomedical Analysis. 2012 Dec;71:11-7.	10.1016/j.jpba.2012.07.015								✔									✔
Schmeda-Hirschmann G, Rodriguez JA, Theoduloz C, Astudillo SL, Feresin GE, Tapia A. (2003)	Free-radical scavengers and antioxidants from Peumus boldus Mol. ("Boldo")	Free Radical Research. 2003 Apr;37(4):447-52.	10.1080/1071576031000090000		✔										✔									✔
Schulz CM, Fritz H, Ruthenschrör A. (2014)	Occurrence of 15 + 1 EU priority polycyclic aromatic hydrocarbons (PAH) in various types of tea (Camellia sinensis) and herbal infusions	Food Additives & Contaminants: Part A: Chemistry, Analysis, Control, Exposure & Risk Assessment. 2014;31(10):1723-35.	10.1080/19440049.2014.952785					✔	✔														✔
Schulz M, Meins J, Diemert S, Zagermann-Muncke P, Goebel R, Schrenk D, Schubert-Zsilavecz M, Abdel-Tawab M. (2015)	Detection of pyrrolizidine alkaloids in German licensed herbal medicinal teas	Phytomedicine. 2015 Jun 1;22(6):648-56.	10.1016/j.phymed.2015.03.020	✔					✔									✔
Schunk PFT, Kalil IC, Pimentel-Schmitt EF, Lenz D, de Andrade TU, Ribeiro JS, Endringer DC. (2016)	ICP-OES and Micronucleus Test to Evaluate Heavy Metal Contamination in Commercially Available Brazilian Herbal Teas	Biological Trace Element Research. 2016 Jul;172(1):258-265.	10.1007/s12011-015-0566-2								✔				✔					✔		✔
Seo CS, Yoo SR, Jeong SJ, Ha H. (2019)	Quantification of the constituents of the traditional Korea medicine, Samryeongbaekchul-san, and assessment of its antiadipogenic effect	The Saudi Pharmaceutical Journal. 2019 Jan;27(1):145-153.	10.1016/j.jsps.2018.09.008		✔							✔			✔									✔
Sgorbini B, Cagliero C, Acquadro S, Marengo A, Cordero C, Liberto E, Bicchi C, Rubiolo P. (2019)	Evaluation of volatile bioactive secondary metabolites transfer from medicinal and aromatic plants to herbal teas: Comparison of different methods for the determination of transfer rate and human intake	Journal of Chromatography A. 2019 Jun 7;1594:173-180.	10.1016/j.chroma.2019.02.012					✔	✔															✔
Shen J, Yang K, Jiang C, Ma XQ, Zheng MX, Sun CH. (2020)	Development and application of a rapid HPLC method for simultaneous determination of hyperoside, isoquercitrin and eleutheroside E in Apocynum venetum L. and Eleutherococcus senticosus	BMC Chemistry. 2020 May 2;14(1):35.	10.1186/s13065-020-00687-1		✔							✔												✔
Shen Y, van Beek TA, Claassen FW, Zuilhof H, Chen B, Nielen MW. (2012)	Rapid control of Chinese star anise fruits and teas for neurotoxic anisatin by Direct Analysis in Real Time high resolution mass spectrometry	Journal of Chromatography A. 2012 Oct 12;1259:179-86.	10.1016/j.chroma.2012.03.058			✔			✔							✔
Shi S, Yan H, Chen Y, Liu Y, Zhang X, Xie Y, Xu J, Wu L, Chen K, Shen X, Ren P, Huang X. (2020)	Pharmacokinetic study of precisely representative antidepressant, prokinetic, anti-inflammatory and anti-oxidative compounds from Fructus aurantii and Magnolia Bark	Chemico-Biological Interactions. 2020 Jan 5;315:108851.	10.1016/j.cbi.2019.108851	✔					✔
Shi Y, Zheng C, Li J, Yang L, Wang Z, Wang R. (2018)	Separation and Quantification of Four Main Chiral Glucosinolates in Radix Isatidis and Its Granules Using High-Performance Liquid Chromatography/Diode Array Detector Coupled with Circular Dichroism Detection	Molecules. 2018 May 29;23(6):1305.	10.3390/molecules23061305		✔							✔												✔
Shi Z, Li Z, Zhang S, Fu H, Zhang H. (2015)	Subzero-Temperature Liquid-Liquid Extraction Coupled with UPLC-MS-MS for the Simultaneous Determination of 12 Bioactive Components in Traditional Chinese Medicine Gegen-Qinlian Decoction	Journal of Chromatographic Science. 2015 Sep;53(8):1407-13.	10.1093/chromsci/bmu226		✔				✔
Shim WB, Kim K, Ofori JA, Chung YC, Chung DH. (2012)	Occurrence of aflatoxins in herbal medicine distributed in South Korea	Journal of Food Protection. 2012 Nov;75(11):1991-9.	10.4315/0362-028X.JFP-12-190	✔					✔						✔						✔
Shimshoni JA, Duebecke A, Mulder PP, Cuneah O, Barel S. (2015)	Pyrrolizidine and tropane alkaloids in teas and the herbal teas peppermint, rooibos and chamomile in the Israeli market	Food Additives & Contaminants: Part A: Chemistry, Analysis, Control, Exposure & Risk Assessment. 2015;32(12):2058-67.	10.1080/19440049.2015.1087651						✔							✔		✔	✔
Simoes-Pires C, Hostettmann K, Haouala A, Cuendet M, Falquet J, Graz B, Christen P. (2014)	Reverse pharmacology for developing an anti-malarial phytomedicine. The example of Argemone mexicana	The International Journal for Parasitology - Drugs and Drug Resistance. 2014 Jul 30;4(3):338-46.	10.1016/j.ijpddr.2014.07.001							✔					✔									✔
Song ZH, Ji ZN, Lo CK, Dong TT, Zhao KJ, Li OT, Haines CJ, Kung SD, Tsim KW. (2004)	Chemical and biological assessment of a traditional chinese herbal decoction prepared from Radix Astragali and Radix Angelicae Sinensis: orthogonal array design to optimize the extraction of chemical constituents	Planta Medica. 2004 Dec;70(12):1222-7.	10.1055/s-2004-835855		✔							✔			✔									✔
Stanimirova I, Kazura M, de Beer D, Joubert E, Schulze AE, Beelders T, de Villiers A, Walczak B. (2013)	High-dimensional nested analysis of variance to assess the effect of production season, quality grade and steam pasteurization on the phenolic composition of fermented rooibos herbal tea	Talanta. 2013 Oct 15;115:590-9.	10.1016/j.talanta.2013.06.023		✔							✔												✔
Sun H, Zhang AH, Yang L, Li MX, Fang H, Xie J, Wang XJ. (2019)	High-throughput chinmedomics strategy for discovering the quality-markers and potential targets for Yinchenhao decoction	Phytomedicine. 2019 Feb 15;54:328-338.	10.1016/j.phymed.2018.04.015		✔				✔															✔
Takamatsu S, Ito M. (2020)	Agarotetrol in agarwood: its use in evaluation of agarwood quality	Journal of Natural Medicines. 2020 Jan;74(1):98-105.	10.1007/s11418-019-01349-w		✔	✔		✔	✔															✔
Tang Z, Yin R, Bi K, Zhu H, Han F, Chen K, Wang F. (2015)	Simultaneous quantitative determination of 20 active components in the traditional Chinese medicine formula Zhi-Zi-Da-Huang decoction by liquid chromatography coupled with mass spectrometry: application to study the chemical composition variations in different combinations	Biomedical Chromatography. 2015 Sep;29(9):1406-14.	10.1002/bmc.3438	✔					✔															✔
Tfouni SAV, Reis RM, Kamikata K, Gomes FML, Morgano MA, Furlani RPZ. (2018)	Polycyclic aromatic hydrocarbons in teas using QuEChERS and HPLC-FLD	Journal Food Additives & Contaminants: Part B. Surveillance. 2018 Jun;11(2):146-152.	10.1080/19393210.2018.1440638		✔																	✔	✔
Tian S, Liu W, Liu F, Zhang X, Upur H. (2015)	Development and validation of an high-performance liquid chromatography-diode array detector method for the simultaneous determination of six phenolic compounds in abnormal savda munziq decoction	Pharmacognosy Magazine. 2015 Jan-Mar;11(41):157-62.	10.4103/0973-1296.149732		✔							✔												✔
Timóteo P, Karioti A, Leitão SG, Vincieri FF, Bilia AR. (2015)	A validated HPLC method for the analysis of herbal teas from three chemotypes of Brazilian Lippia alba	Food Chemistry. 2015 May 15;175:366-73.	10.1016/j.foodchem.2014.11.129		✔				✔			✔												✔
Ting A, Chow Y, Tan W. (2013)	Microbial and heavy metal contamination in commonly consumed traditional Chinese herbal medicines	Journal of Traditional Chinese Medicine. 2013 Feb;33(1):119-24.	10.1016/s0254-6272(13)60112-0												✔					✔
Toman J, Ostry V, Grosse Y, Roubal T, Malir F. (2018)	Occurrence of ochratoxin A in Astragalus propinquus root and its transfer to decoction	Mycotoxin Research. 2018 Aug;34(3):223-227.	10.1007/s12550-018-0317-2		✔																✔
Tungmunnithum D, Renouard S, Drouet S, Blondeau JP, Hano C. (2020)	A Critical Cross-Species Comparison of Pollen from Nelumbo nucifera Gaertn. vs. Nymphaea lotus L. for Authentication of Thai Medicinal Herbal Tea	Plants (Basel). 2020 Jul 21;9(7):921.	10.3390/plants9070921										✔	✔		✔
Turova P, Rodin I, Shpigun O, Stavrianidi A. (2020)	A new PARAFAC-based algorithm for HPLC-MS data treatment: herbal extracts identification	Phytochemical Analysis. 2020 Jun 18.	10.1002/pca.2967		✔				✔															✔
Tzanavaras PD, Zacharis CK, Themelis DG. (2010)	Rapid determination of methylxanthines in real samples by high-performance liquid chromatography using the new FastGradient narrow-bore monolithic column	Talanta. 2010 Jun 15;81(4-5):1494-501.	10.1016/j.talanta.2010.02.058		✔							✔												✔
Uchiyama N, Kim IH, Kawahara N, Goda Y. (2005)	HPLC separation of hesperidin and the C-2 epimer in commercial hesperidin samples and herbal medicines	Chirality. 2005 Aug;17(7):373-7.	10.1002/chir.20175		✔																			✔
van de Schans MGM, Blokland MH, Zoontjes PW, Mulder PPJ, Nielen MWF. (2017)	Multiple heart-cutting two dimensional liquid chromatography quadrupole time-of-flight mass spectrometry of pyrrolizidine alkaloids	Journal of Chromatography A. 2017 Jun 23;1503:38-48.	10.1016/j.chroma.2017.04.059	✔					✔									✔
Voica, C., Feher, I., Iordache and A.M. (2019)	Evaluation of Metal Concentration in Herbal Tea Beverages by ICP-MS and Chemometrics Techniques	Quality Control in the Beverage Industry, 17: 205-224.	10.1016/B978-0-12-816681-9.00006-						✔		✔									✔
Walch SG, Tinzoh LN, Zimmermann BF, Stühlinger W, Lachenmeier DW. (2011)	Antioxidant Capacity and Polyphenolic Composition as Quality Indicators for Aqueous Infusions of Salvia officinalis L. (sage tea)	Frontiers in Pharmacology. 2011 Dec 19;2:79.	10.3389/fphar.2011.00079	✔																				✔
Wan JB, Bai X, Cai XJ, Rao Y, Wang YS, Wang YT. (2013)	Chemical differentiation of Da-Cheng-Qi-Tang, a Chinese medicine formula, prepared by traditional and modern decoction methods using UPLC/Q-TOFMS-based metabolomics approach	Journal of Pharmaceutical and Biomedical Analysis. 2013 Sep;83:34-42.	10.1016/j.jpba.2013.04.019		✔				✔															✔
Wang AX, Ge GB, Qi XY, Hu Y, Liang SC, Yang L, Tu CX. (2010)	Rapid profiling and target analysis of principal components in Fuling Decoctions by UFLC-DAD-ESI-MS	Fitoterapia. 2010 Sep;81(6):662-7.	10.1016/j.fitote.2010.03.016		✔				✔			✔												✔
Wang CJ, He F, Huang YF, Ma HL, Wang YP, Cheng CS, Cheng JL, Lao CC, Chen DA, Zhang ZF, Sang Z, Luo P, Xiao SY, Xie Y, Zhou H. (2020)	Discovery of chemical markers for identifying species, growth mode and production area of Astragali Radix by using ultra-high-performance liquid chromatography coupled to triple quadrupole mass spectrometry	Phytomedicine. 2020 Feb;67:153155.	10.1016/j.phymed.2019.153155		✔				✔							✔								✔
Wang L, Fan S, Wang X, Wang X, Yan X, Shan D, Xiao W, Ma J, Wang Y, Li X, Xu X, She G. (2019)	Physicochemical Aspects and Sensory Profiles as Various Potential Factors for Comprehensive Quality Assessment of Nü-Er-Cha Produced from Rhamnus heterophylla Oliv	Molecules. 2019 Sep 4;24(18):3211.	10.3390/molecules24183211		✔				✔															✔
Wang L, Tian X, Wei W, Chen G, Wu Z. (2016)	Fingerprint analysis and quality consistency evaluation of flavonoid compounds for fermented Guava leaf by combining high-performance liquid chromatography time-of-flight electrospray ionization mass spectrometry and chemometric methods	Journal of Separation Science. 2016 Oct;39(20):3906-3916.	10.1002/jssc.201600552		✔				✔
Wang L, Yan T, Yang L, Zhang K, Jia J. (2017)	Monitoring the Consistency Quality and Antioxidant Activity of Da Hong Pao Teas by HPLC Fingerprinting	Journal of Chromatographic Science. 2017 May 1;55(5):528-535.	10.1093/chromsci/bmx005		✔										✔									✔
Wang M, Li Y, Huang Y, Tian Y, Xu F, Zhang Z. (2014)	Chemomic and chemometric approach based on ultra-fast liquid chromatography with ion trap time-of-flight mass spectrometry to reveal the difference in the chemical composition between Da-Cheng-Qi decoction and its three constitutional herbal medicines	Journal of Separation Science. 2014 May;37(9-10):1148-54.	10.1002/jssc.201301378		✔				✔															✔
Wang P, Wang B, Xu J, Sun J, Yan Q, Ji B, Zhao Y, Yu Z. (2015)	Detection and chemical profiling of Ling-Gui-Zhu-Gan decoction by ultra performance liquid chromatography-hybrid linear ion trap-Orbitrap mass spectrometry	Journal of Chromatographic Science. 2015 Feb;53(2):263-73.	10.1093/chromsci/bmu051		✔				✔															✔
Wang Q, Song W, Qiao X, Ji S, Kuang Y, Zhang ZX, Bo T, Guo DA, Ye M. (2016)	Simultaneous quantification of 50 bioactive compounds of the traditional Chinese medicine formula Gegen-Qinlian decoction using ultra-high performance liquid chromatography coupled with tandem mass spectrometry	Journal of Chromatography A. 2016 Jul 8;1454:15-25.	10.1016/j.chroma.2016.05.056		✔				✔															✔
Wang X, Liu Y, Wang L, Han J, Chen S. (2016)	A Nucleotide Signature for the Identification of Angelicae Sinensis Radix (Danggui) and Its Products	Scientific Reports. 2016 Oct 7;6:34940.	10.1038/srep34940											✔		✔								✔
Wang Y, Xu R, Xiao J, Zhang J, Wang X, An R, Ma Y. (2014)	Quantitative analysis of flavonoids, alkaloids and saponins of Banxia Xiexin decoction using ultra-high performance liquid chromatography coupled with electrospray ionization tandem mass spectrometry	Journal of Pharmaceutical and Biomedical Analysis. 2014 Jan;88:525-35.	10.1016/j.jpba.2013.10.002		✔				✔															✔
Wen J, Kong W, Wang J, Yang M. (2013)	Simultaneous determination of four aflatoxins and ochratoxin A in ginger and related products by HPLC with fluorescence detection after immunoaffinity column clean-up and postcolumn photochemical derivatization	Journal of Separation Science. 2013 Dec;36(23):3709-16.	10.1002/jssc.201300885		✔																✔
Wong, Lai Lai; Liang, Zhitao; Chen, Hubiao; Zhao, Zhongzhen; (2015)	Ingredient authentication of commercial Xihuangcao herbal tea by a microscopic technique combined with UPLC-ESI-QTOF-MS/MS	Analytical Methods 7,10:4257-4268.	10.1039/C5AY00174A		✔				✔							✔
Wu AG, Wong VK, Zeng W, Liu L, Law BY. (2015)	Identification of novel autophagic Radix Polygalae fraction by cell membrane chromatography and UHPLC-(Q)TOF-MS for degradation of neurodegenerative disease proteins	Scientific Reports. 2015 Nov 24;5:17199.	10.1038/srep17199		✔				✔															✔
Wu HY, Yang KM, Chiang PY. (2018)	Roselle Anthocyanins: Antioxidant Properties and Stability to Heat and pH	Molecules. 2018 Jun 5;23(6):1357.	10.3390/molecules23061357												✔									✔
Wu J, Hong B, Wang J, Wang X, Niu S, Zhao C. (2012)	The comparative research on constituents of Radix Aconiti and its processing by HPLC quadrupole TOF-MS	Biomedical Chromatography. 2012 Nov;26(11):1301-7.	10.1002/bmc.2693		✔				✔															✔
Wu X, Cao G, Li Q, Cai B, Hu S. (2015)	Quantitative evaluation main of the components in Paeoniae Radix Alba-Atractylodis Macrocephalae Rhizoma herbal pair by high-performance liquid chromatography	Journal of Separation Science. 2015 Jan;38(2):239-46.	10.1002/jssc.201401090		✔							✔												✔
Wu Y, Zhang Z, Chen T, Cheng C, Zhang Z, Zhou H, Luo P. (2020)	Comparison of two Polygonum chinense varieties used in Chinese cool tea in terms of chemical profiles and antioxidant/anti-inflammatory activities	Food Chemistry. 2020 Apr 25;310:125840.	10.1016/j.foodchem.2019.125840		✔				✔						✔									✔
Wu YQ, Gou YQ, Han J, Bi YY, Feng SL, Hu FD, Wang CM. (2011)	Evaluation preparation technology of Xiaochaihu granules using fingerprint-peak pattern matching	Journal of Pharmaceutical Analysis. 2011 May;1(2):119-124.	10.1016/S2095-1779(11)70021-1		✔							✔												✔
Xin T, Li X, Yao H, Lin Y, Ma X, Cheng R, Song J, Ni L, Fan C, Chen S. (2015)	Survey of commercial Rhodiola products revealed species diversity and potential safety issues	Scientific Reports. 2015 Feb 9;5:8337.	10.1038/srep08337											✔
Xing ZH, Peng WJ, Huang W, Huang X, Liu WP. (2014)	Analysis of major constituents in Fructus aurantii-Magnolia bark decoction by UPLC-PDA	Journal of Chromatographic Science. 2014 Sep;52(8):826-30.	10.1093/chromsci/bmt122		✔																			✔
Xu H, Niu H, He B, Cui C, Li Q, Bi K. (2016)	Comprehensive Qualitative Ingredient Profiling of Chinese Herbal Formula Wu-Zhu-Yu Decoction via a Mass Defect and Fragment Filtering Approach Using High Resolution Mass Spectrometry	Molecules. 2016 May 19;21(5):664.	10.3390/molecules21050664	✔					✔															✔
Xu JD, Mao Q, Shen H, Zhu LY, Li SL, Yan R. (2013)	Ultra-high performance liquid chromatography coupled with photo-diode array and quadrupole/time-of-flight mass spectrometry based chemical profiling approach to evaluate the influence of preparation methods on the holistic quality of Qiong-Yu-Gao, a traditional complex herbal medicine	Journal of Chromatography A. 2013 Aug 23;1304:154-68.	10.1016/j.chroma.2013.07.023		✔				✔			✔												✔
Xu L, Li M, Zhou H, Zhang B, Zhang Z, Han N, Wu T. (2019)	Rapid characterization of the chemical constituents and rat metabolites of the Wen-Jing decoction by ultra high performance liquid chromatography coupled with electrospray ionization quadrupole time-of-flight tandem mass spectrometry	Journal of Separation Science. 2019 Mar;42(6):1174-1193.	10.1002/jssc.201801020		✔				✔															✔
Xu L, Liu Y, Wu H, Wu H, Liu X, Zhou A. (2020)	Rapid identification of chemical profile in Gandou decoction by UPLC-Q-TOF-MS(E) coupled with novel informatics UNIFI platform	Journal of Pharmaceutical Analysis. 2020 Feb;10(1):35-48.	10.1016/j.jpha.2019.05.003		✔				✔															✔
Xu W, Huang M, Li H, Chen X, Zhang Y, Liu J, Xu W, Chu K, Chen L. (2015)	Chemical profiling and quantification of Gua-Lou-Gui-Zhi decoction by high performance liquid chromatography/quadrupole-time-of-flight mass spectrometry and ultra-performance liquid chromatography/triple quadrupole mass spectrometry	Journal of Chromatography. B, Analytical Technologies in the Biomedical and Life Sciences. 2015 Apr 1;986-987:69-84.	10.1016/j.jchromb.2015.02.002		✔				✔															✔
Yan X, Zhang Q, Feng F. (2016)	Chemical profiling approach to evaluate the influence of traditional and simplified decoction methods on the holistic quality of Da-Huang-Xiao-Shi decoction using high-performance liquid chromatography coupled with diode-array detection and time-of-flight mass spectrometry	Journal of Separation Science. 2016 Apr;39(8):1442-53.	10.1002/jssc.201501326		✔				✔			✔												✔
Yan Y, Chai CZ, Wang DW, Yue XY, Zhu DN, Yu BY. (2013)	HPLC-DAD-Q-TOF-MS/MS analysis and HPLC quantitation of chemical constituents in traditional Chinese medicinal formula Ge-Gen Decoction	Journal of Pharmaceutical and Biomedical Analysis. 2013 Jun;80:192-202.	10.1016/j.jpba.2013.03.008	✔	✔				✔			✔												✔
Yang Y, Wang HJ, Yang J, Brantner AH, Lower-Nedza AD, Si N, Song JF, Bai B, Zhao HY, Bian BL. (2013)	Chemical profiling and quantification of Chinese medicinal formula Huang-Lian-Jie-Du decoction, a systematic quality control strategy using ultra high performance liquid chromatography combined with hybrid quadrupole-orbitrap and triple quadrupole mass spectrometers	Journal of Chromatography A. 2013 Dec 20;1321:88-99.	10.1016/j.chroma.2013.10.072		✔				✔															✔
Yao W, Li H, Liu Q, Gao Y, Dai J, Bao B, Zhang L, Ding A, Tang Y, Duan J. (2016)	Simultaneous quantitation and comparison of eight components in Jiao-ai decoction and Si-wu decoction by ultra high performance liquid chromatography with triple quadrupole tandem mass spectrometry	Journal of Separation Science. 2016 Sep;39(17):3311-7.	10.1002/jssc.201600456		✔				✔															✔
Yap KY, Chan SY, Lim CS. (2007)	Authentication of traditional Chinese medicine using infrared spectroscopy: distinguishing between ginseng and its morphological fakes	Journal of Biomedical Science. 2007 Mar;14(2):265-73.	10.1007/s11373-006-9133-3										✔			✔
Yi L, Qi LW, Li P, Ma YH, Luo YJ, Li HY. (2007)	Simultaneous determination of bioactive constituents in Danggui Buxue Tang for quality control by HPLC coupled with a diode array detector, an evaporative light scattering detector and mass spectrometry	Analytical and Bioanalytical Chemistry. 2007 Sep;389(2):571-80.	10.1007/s00216-007-1431-8	✔	✔				✔			✔												✔
Yu F, Qian H, Zhang J, Sun J, Ma Z. (2018)	Simultaneous quantification of eight organic acid components in Artemisia capillaris Thunb (Yinchen) extract using high-performance liquid chromatography coupled with diode array detection and high-resolution mass spectrometry	Journal of Food and Drug Analysis. 2018 Apr;26(2):788-795.	10.1016/j.jfda.2017.04.003		✔				✔			✔												✔
Yu IS, Lee JS, Kim SD, Kim YH, Park HW, Ryu HJ, Lee JH, Lee JM, Jung K, Na C, Joung JY, Son CG. (2017)	Monitoring heavy metals, residual agricultural chemicals and sulfites in traditional herbal decoctions	BMC Complementary and Alternative Medicine. 2017 Mar 14;17(1):154.	10.1186/s12906-017-1646-y					✔	✔		✔									✔		✔
Yuan QJ, Zhang B, Jiang D, Zhang WJ, Lin TY, Wang NH, Chiou SJ, Huang LQ. (2015)	Identification of species and materia medica within Angelica L. (Umbelliferae) based on phylogeny inferred from DNA barcodes	Molecular Ecology Resources. 2015 Mar;15(2):358-71.	10.1111/1755-0998.12296											✔		✔								✔
Zhang B, Qi D, Deng X, Ma Z, Wu Y, Xue Z, Kebebe D, Lu P, Pi J, Guo P, Li N, Liu Z. (2019)	Quantification of Nineteen Bioactive Components in the Ancient Classical Chinese Medicine Formula of Wen-Dan Decoction and Its Commercial Preparations by UHPLC-QQQ-MS/MS	Molecules. 2019 May 28;24(11):2031.	10.3390/molecules24112031		✔				✔															✔
Zhang CE, Xiong Y, Dong Q, Gao D, Zhang LL, Ma LN, Peng C, Dong XP, Yan D. (2014)	Comparison of reversed-phase liquid chromatography and hydrophilic interaction chromatography for the fingerprint analysis of Radix isatidis	Journal of Separation Science. 2014 May;37(9-10):1141-7.	10.1002/jssc.201301159	✔											✔									✔
Zhang CY, Li XX, Li P, Jiang Y, Li HJ. (2020)	Consistency evaluation between dispensing granule and traditional decoction from Coptidis Rhizoma by using an integrated quality-based strategy	Phytochemical Analysis. 2020 Jan 8.	10.1002/pca.2905		✔										✔									✔
Zhang H, Chi X, Pan W, Wang S, Zhang Z, Zhao H, Wang Y, Wu Z, Zhou M, Ma S, Zhao Q, Ma K. (2020)	Antidepressant mechanism of classical herbal formula lily bulb and Rehmannia decoction: insights from gene expression profile of medial prefrontal cortex of mice with stress-induced depression-like behavior	Genes, Brain and Behavior. 2020 Jun;19(5):e12649.	10.1111/gbb.12649		✔									✔	✔									✔
Zhang H, Wang J, Chen Y, Shen X, Jiang H, Gong X, Yan J. (2019)	Establishing the chromatographic fingerprint of traditional Chinese medicine standard decoction based on quality by design approach: A case study of Licorice	Journal of Separation Science. 2019 Mar;42(6):1144-1154.	10.1002/jssc.201800989		✔																			✔
Zhang L, Zhu L, Wang Y, Jiang Z, Chai X, Zhu Y, Gao X, Qi A. (2012)	Characterization and quantification of major constituents of Xue Fu Zhu Yu by UPLC-DAD-MS/MS	Journal of Pharmaceutical and Biomedical Analysis. 2012 Mar 25;62:203-9.	10.1016/j.jpba.2011.12.026		✔				✔			✔												✔
Zhang Q, Feng F. (2019)	The Effects of Different Varieties of Aurantii Fructus Immaturus on the Potential Toxicity of Zhi-Zi-Hou-Po Decoction Based on Spectrum-Toxicity Correlation Analysis	Molecules. 2019 Nov 22;24(23):4254.	10.3390/molecules24234254		✔				✔															✔
Zhang R, Chen J, Shi Q, Li Z, Peng Z, Zheng L, Wang X. (2014)	Quality control method for commercially available wild Jujube leaf tea based on HPLC characteristic fingerprint analysis of flavonoid compounds	Journal of Separation Science. 2014 Jan;37(1-2):45-52.	10.1002/jssc.201300841		✔				✔			✔												✔
Zhang X, Mei X, Wang Z, Wu J, Liu G, Hu H, Li Q. (2018)	Chemical Fingerprint and Quantitative Analysis for the Quality Evaluation of Docynia dcne Leaves by High-Performance Liquid Chromatography Coupled with Chemometrics Analysis	Journal of Chromatographic Science. 2018 Aug 1;56(7):575-581.	10.1093/chromsci/bmy007		✔											✔								✔
Zhang XL, Liu LF, Zhu LY, Bai YJ, Mao Q, Li SL, Chen SL, Xu HX. (2014)	A high performance liquid chromatography fingerprinting and ultra high performance liquid chromatography coupled with quadrupole time-of-flight mass spectrometry chemical profiling approach to rapidly find characteristic chemical markers for quality evaluation of dispensing granules, a case study on Chuanxiong Rhizoma	Journal of Pharmaceutical and Biomedical Analysis. 2014 Jan;88:391-400.	10.1016/j.jpba.2013.09.023		✔				✔			✔												✔
Zhang Y, Ding Y, Zhang T, Jiang X, Yi Y, Zhang L, Chen Y, Li T, Kang P, Tian J. (2019)	Quantitative Analysis of Twelve Active Components Combined With Chromatographic Fingerprint for Comprehensive Evaluation of Qinma Prescription by Ultra-Performance Liquid Chromatography Coupled With Diode Array Detection	Journal of Chromatographic Science. 2019 Oct 17;57(9):855-865.	10.1093/chromsci/bmz060		✔							✔												✔
Zhang YT, Xiao MF, Deng KW, Yang YT, Zhou YQ, Zhou J, He FY, Liu WL. (2018)	Novel mathematic models for quantitative transitivity of quality-markers in extraction process of the Buyanghuanwu decoction	Phytomedicine. 2018 Jun 1;45:68-75.	10.1016/j.phymed.2018.04.002		✔																			✔
Zhang, Rui; Tan, Zhen-Chao; Huang, Ke-Cheng; Wen, Yan; Li, Xiang-Ying; Zhao, Jun-Long; Liu, Cheng-Lan; (2019)	A vortex-assisted dispersive liquid-liquid microextraction followed by UPLC-MS/MS for simultaneous determination of pesticides and aflatoxins in herbal tea	Molecules 24(6): 1029.	10.3390/molecules24061029		✔				✔												✔	✔
Zhang, Rui; Tan, Zhenchao; Zhao, Junlong; Wen, Yan; Fan, Shuai; Liu, Chenglan; (2020)	Determination of pyrethroid residues in herbal tea using temperature-controlled ionic liquid dispersive liquid-liquid microextraction by high performance liquid chromatography	Scientific Reports 10, 4709.			✔							✔										✔
Zhao HY, Fan MX, Wu X, Wang HJ, Yang J, Si N, Bian BL. (2013)	Chemical profiling of the Chinese herb formula Xiao-Cheng-Qi Decoction using liquid chromatography coupled with electrospray ionization mass spectrometry	Journal of Chromatographic Science. 2013 Mar;51(3):273-85.	10.1093/chromsci/bms138	✔					✔															✔
Zhao J, Wu HL, Niu JF, Yu YJ, Yu LL, Kang C, Li Q, Zhang XH, Yu RQ. (2012)	Chemometric resolution of coeluting peaks of eleven antihypertensives from multiple classes in high performance liquid chromatography: a comprehensive research in human serum, health product and Chinese patent medicine samples	Journal of Chromatography. B, Analytical Technologies in the Biomedical and Life Sciences. 2012 Aug 1;902:96-107.	10.1016/j.jchromb.2012.06.032		✔							✔					✔
Zheng L, Zhang M, Qin K, Cai H, Cao G, Cai B. (2015)	Simultaneous determination of 10 active components in Baizhu Shaoyao San and its single herbs by high-performance liquid chromatography coupled with diode array detection	Journal of Chromatographic Science. 2015 Apr;53(4):633-40.	10.1093/chromsci/bmu101		✔							✔												✔
Zheng M, Shen J, Yang K, Qian S, Feng S. (2010)	Rapid determination of polysaccharides in BianTi Soft Extract by spectrophotometry coupled with gas chromatography-mass spectrometry	Pharmacognosy Magazine. 2010 Apr;6(22):106-10.	10.4103/0973-1296.62895					✔	✔			✔												✔
Zheng Y, Liu S, Fan C, Zeng H, Huang H, Tian C, Lu Z, Cao H, Liu J, Yu L. (2020)	Holistic quality evaluation of Qingwen Baidu Decoction and its anti-inflammatory effects	Journal of Ethnopharmacology. 2020 Dec 5;263:113145.	10.1016/j.jep.2020.113145		✔							✔		✔	✔									✔
Zhong X, Zhong Y, Yan K, Xiao X, Duan L, Wang R, Wang L. (2017)	Metabolomics approach based on ultra-high-performance liquid chromatography coupled with quadrupole-time-of-flight mass spectrometry to identify the chemical constituents of the Traditional Chinese Er-Zhi-Pill	Journal of Separation Science. 2017 Jul;40(13):2713-2721.	10.1002/jssc.201601425		✔				✔															✔
Zhou X, Li Y, Zhang M, Hao J, Gu Q, Liu H, Chen W, Shi Y, Dong B, Zhang Y, Li C, Li G. (2019)	Spectrum-Effect Relationship between UPLC Fingerprints and Antilung Cancer Effect of Si Jun Zi Tang	Evidence-Based Complementary and Alternative Medicine. 2019 Sep 22;2019:7282681.	10.1155/2019/7282681		✔										✔									✔
Zhou Y, Lin Y, Liu X, Ju W. (2015)	Simultaneous determination of 12 index components and compatibility changes in Longchai decoction by liquid chromatography-mass spectrometry	Journal of Chromatographic Science. 2015 Jan;53(1):60-5.	10.1093/chromsci/bmu015	✔					✔															✔
Zhu F, Wang X, Fan W, Qu L, Qiao M, Yao S. (2013)	Assessment of potential health risk for arsenic and heavy metals in some herbal flowers and their infusions consumed in China	Environmental Monitoring and Assessment. 2013 May;185(5):3909-16.	10.1007/s10661-012-2839-y						✔											✔
Zhu KY, Fu Q, Xie HQ, Xu SL, Cheung AW, Zheng KY, Luk WK, Choi RC, Lau DT, Dong TT, Jiang ZY, Chen JJ, Tsim KW. (2010)	Quality assessment of a formulated Chinese herbal decoction, Kaixinsan, by using rapid resolution liquid chromatography coupled with mass spectrometry: A chemical evaluation of different historical formulae	Journal of Separation Science. 2010 Dec;33(23-24):3666-74.	10.1002/jssc.201000498	✔					✔			✔												✔
Zhu L, Wang Z, Zhai X, Sui Z, Wang D, Li Q, Bi K, He B, Wang T. (2017)	Simultaneous quantitative determination of 13 active components in the traditional Chinese medicinal preparation Suanzaoren oral liquid by HPLC coupled with diode array detection and evaporative light scattering detection	Journal of Separation Science. 2017 Jun;40(11):2320-2325.	10.1002/jssc.201700061		✔							✔												✔
Zhu LX, Xu J, Wu Y, Su LF, Ching Lam KY, Qi ER, Dong XP, Chen HB, Liu YD, Zhao ZZ. (2019)	Comparative quality of the forms of decoction pieces evaluated by multidimensional chemical analysis and chemometrics: Poria cocos, a pilot study	Journal of Food and Drug Analysis. 2019 Jul;27(3):766-777.	10.1016/j.jfda.2019.03.002		✔				✔			✔												✔
Žiarovská, J., Rajchl, A., Fernández, E., Prchalova, J. and Milella, L. (2016)	Identification of Smallanthus sonchifolius in herbal tea mixtures by PCR and DART/TOF-MS methods	Czech Journal of Food Sciences 34(6): 495-502.	10.17221/107/2016-CJFS						✔					✔										✔
Zimmermann BF, Walch SG, Tinzoh LN, Stühlinger W, Lachenmeier DW. (2011)	Rapid UHPLC determination of polyphenols in aqueous infusions of Salvia officinalis L. (sage tea)	Journal of Chromatography. B, Analytical Technologies in the Biomedical and Life Sciences. 2011 Aug 15;879(24):2459-64.	10.1016/j.jchromb.2011.06.038		✔				✔			✔												✔
Zuin VG, Montero L, Bauer C, Popp P. (2005)	Stir bar sorptive extraction and high-performance liquid chromatography-fluorescence detection for the determination of polycyclic aromatic hydrocarbons in Mate teas	Journal of Chromatography A. 2005 Oct 14;1091(1-2):2-10.	10.1016/j.chroma.2005.07.057		✔																		✔
